# Supplementary material for: Building block for success: A case study of capacity-strengthening in grant administration for Pakistani universities
Source: PLoS One. 2024 Nov 22;19(11):e0314141. doi: 10.1371/journal.pone.0314141 (PMC11584076; doi:10.1371/journal.pone.0314141)
Supplement: S1 Data set — (XLSX) [file pone.0314141.s004.xlsx]

## Sheet: Table 3  Pre Post Analysis of K
	Pre-Workshop_Data								Post-Workshop_Data
Training_site	Develop proficiency in Pre-award processes_0	Develop proficiency in Award processes_0	Develop proficiency in Post-award processes_0	Develop proficiency in Close-out processes_0	Learn basics of proposal development_0	Learn basics of budget development_0	Understand essential documentation requirements across grant lifecycle_0	Overall monitoring of grant funded activities_0	Develop proficiency in Pre-award processes_1	Develop proficiency in Award processes_1	Develop proficiency in Post-award processes_1	Develop proficiency in Close-out processes_1	Learn basics of proposal development_1	Learn basics of budget development_1	Understand essential documentation requirements across grant lifecycle_1	Overall monitoring of grant funded activities_1
	Data of Karachi Participants
1	1	1	1	1	1	1	1	1	3	3	3	3	3	3	2	5		Key
1	1	1	1	1	1	1	1	1	3	3	3	3	3	3	3	5		Very Low	1
1	1	1	1	1	1	1	1	1	3	4	4	4	4	4	2	4		Low	2
1	1	1	1	1	2	1	1	1	3	4	4	4	4	4	4	4		Moderate	3
1	1	1	1	1	2	1	1	1	3	4	4	4	4	4	4	4		High	4
1	1	1	1	1	2	1	1	2	3	3	3	3	3	3	5	4		Very High	5
1	2	1	1	1	2	1	1	2	3	3	3	3	3	3	5	4
1	2	2	2	1	2	2	2	2	4	4	4	4	4	4	4	3
1	2	2	2	2	2	2	2	2	4	5	5	5	5	5	4	3
1	2	2	2	2	2	2	2	2	4	3	4	3	4	4	3	3
1	2	2	2	2	3	2	2	2	4	3	4	4	4	4	3	3
1	2	2	2	2	3	2	2	2	4	4	4	4	4	4	4	4
1	3	2	2	2	3	2	3	2	4	4	4	4	4	4	4	4
1	3	2	2	2	3	2	3	2	4	4	4	4	4	4	4	4
1	3	2	2	2	3	3	3	2	4	4	4	4	4	4	4	4
1	3	2	2	2	3	3	3	2	4	4	4	4	4	4	4	4
1	3	3	2	2	3	3	3	2	4	4	4	4	4	4	4	4
1	3	3	3	2	3	3	3	3	4	4	4	4	4	4	4	4
1	3	3	3	2	3	3	3	3	4	4	4	4	4	4	4	4
1	3	3	3	2	3	3	3	3	4	4	4	4	4	4	4	4
1	3	3	3	3	3	3	3	3	4	4	4	4	4	5	4	4
1	3	3	3	3	3	3	3	3	5	5	5	4	5	5	4	5
1	3	3	3	3	3	3	3	3	5	5	5	5	5	5	5	5
1	3	3	3	3	3	3	3	3	5	5	5	5	5	5	5	5
1	3	3	3	3	3	3	3	3	5	5	4	4	5	4	5	4
1	3	3	3	3	3	4	4	3	3	3	3	3	3	3	3	3
1	3	3	3	3	3	4	4	3	4	4	4	4	4	4	4	4
1	4	3	3	3	4	4	4	4	3	3	3	3	3	3	3	3
1	4	3	4	3	4	4	4	4	4	4	4	4	4	4	4	4
1	4	4	4	4	4	4	4	4	3	3	3	3	3	3	3	3
1	4	4	4	4	4	4	4	4	3	3	3	3	3	3	3	3
1	4	4	4	4	4	4	4	4	4	4	4	4	4	4	4	4
1	4	4	4	4	5	4	4	4	4	4	4	4	4	4	4	4
1	5	5	5	5	5	5	5	5	4	4	4	4	4	4	4	4
	Data of Islamabad Participants
2	1	1	1	1	1	1	1	1	3	3	3	3	3	3	3	3
2	1	1	1	1	1	1	1	1	3	3	3	4	4	2	4	4
2	1	1	1	1	1	1	1	1	3	3	3	3	3	3	3	3
2	1	1	1	1	1	1	1	1	3	3	3	3	3	3	3	3
2	1	1	1	1	1	1	1	1	3	3	3	3	3	3	3	3
2	1	1	1	1	1	1	1	1	3	3	3	3	3	3	3	3
2	1	1	1	1	1	1	1	1	3	3	4	3	3	3	3	3
2	1	1	1	1	1	1	1	1	4	4	4	3	4	3	4	3
2	1	2	1	1	1	2	1	2	4	4	4	3	4	3	4	3
2	2	2	1	1	2	2	2	2	4	4	4	3	4	4	4	4
2	2	2	2	1	2	2	2	2	4	4	4	4	4	4	4	4
2	2	2	2	1	2	2	2	2	4	4	4	4	4	4	4	4
2	2	2	2	1	2	2	2	2	4	4	4	4	4	4	4	4
2	2	2	2	2	2	2	2	2	4	4	4	4	4	4	4	4
2	2	2	2	2	3	2	2	2	4	4	4	4	4	4	4	4
2	3	2	2	2	3	2	2	2	4	4	4	4	4	4	4	4
2	3	3	2	2	3	2	2	2	4	4	4	4	5	4	4	4
2	3	3	2	2	3	3	2	3	5	4	4	4	5	4	4	4
2	3	3	2	2	3	3	3	3	5	4	4	4	5	4	4	4
2	3	3	2	2	3	3	3	3	5	5	4	4	5	5	5	4
2	3	3	2	2	3	3	3	3	5	5	5	5	5	5	5	5
2	3	3	3	3	3	3	3	3	5	5	5	5	5	5	5	5
2	3	3	3	3	3	3	3	3	5	5	5	5	5	5	5	5
2	3	3	3	3	3	3	3	3	5	5	5	5	5	0	0	5
2	3	3	4	3	3	3	3	3	3	3	3	3	3	3	3	3
2	3	4	4	3	3	3	3	3	4	4	4	4	4	4	4	4
2	3	4	4	3	4	3	3	3	4	4	4	4	4	4	4	4
2	4	4	4	3	4	4	4	3	4	4	4	4	4	4	4	4
2	4	4	4	4	4	4	4	4	4	4	4	4	4	4	4	4
2	4	4	4	4	4	4	4	4	4	4	4	4	4	4	4	4
2	4	4	4	4	4	4	4	4	3	3	3	3	3	3	3	3
2	4	4	4	4	4	4	4	4	3	3	3	3	3	3	3	3
2	4	4	5	5	5	4	4	5	3	3	3	3	3	3	3	3

## Sheet: Table 4  Participant Feedback a
Responses	Questions
	Content was relevant to my role	Training was well-organized and structured	Sessions were engaging and interactive	Trainer has subject command	Duration was appropriate for covering the material
Strongly Agree	17	29	27	29	26
Agree	25	15	14	13	14
Neutral	2	0	3	2	3
Disagree	0	0	0	0	1
Strongly Disagree	1	1	1	1	1
Sum	45	45	45	45	45
